# Supplementary material for: Phytosterols and γ-Oryzanol as Cholesterol Solid Phase Modifiers during Digestion
Source: Foods. 2022 Nov 14;11(22):3629. doi: 10.3390/foods11223629 (PMC9689245; doi:10.3390/foods11223629)
Supplement: Supplementary file 1 [file foods-11-03629-s001.zip]

Archive with 1 entries (1 files):
- foods-1939148-supplementary.pdf
